# Supplementary material for: Immp2l Deficiency Induced Granulosa Cell Senescence Through STAT1/ATF4 Mediated UPRmt and STAT1/(ATF4)/HIF1α/BNIP3 Mediated Mitophagy: Prevented by Enocyanin
Source: Int J Mol Sci. 2024 Oct 16;25(20):11122. doi: 10.3390/ijms252011122 (PMC11508440; doi:10.3390/ijms252011122)
Supplement: Supplementary file 1 [file ijms-25-11122-s001.zip]

Archive with 1 entries (1 files):
- ijms-3227559-supplementary.pdf
